# Supplementary material for: Bioactive Properties and Phenolic Composition of Wood-Aged Beers: Influence of Oak Origin and the Use of Pale and Dark Malts
Source: Foods. 2023 Mar 14;12(6):1237. doi: 10.3390/foods12061237 (PMC10048385; doi:10.3390/foods12061237)
Supplement: Supplementary file 1 [file foods-12-01237-s001.zip]

Archive with 1 entries (1 files):
- foods-2246243-supplementary.pdf
